# Supplementary material for: Comparative analysis of the secretomes of Schizophyllum commune and other wood-decay basidiomycetes during solid-state fermentation reveals its unique lignocellulose-degrading enzyme system
Source: Biotechnol Biofuels. 2016 Feb 20;9:42. doi: 10.1186/s13068-016-0461-x (PMC4761152; doi:10.1186/s13068-016-0461-x)
Supplement: Supplementary file 3 — 10.1186/s13104-016-1932-7 Identified proteins in the secretomes of four fungi during SSF on Jerusalem artichoke stalk. [file 13068_2016_461_MOESM3_ESM.xlsx]

## Sheet: Proteins of S. commune 
Identified proteins in the secretome of S. commune during SSF on Jerusalem artichoke stalk
Accession	Score	emPAI	Protein name	Domains	SignalP	Molecular Weight (Da)	Isoelectric Point	Num. of significant sequences	Num. of significant unique sequences	Sequence coverage
Schco3|1124611	72	0.65	thioesterase	4HBT(PF03061)	Y	16464.9	7.77	2	2	0.15
Schco3|2601713	532	0.13	ABC transporter	ABC_tran(PF00005),ABC_membrane(PF00664)	Y	137704	5.81	3	1	0.05
Schco3|2109777	340	0.57	serine peptidase	Abhydrolase_1(PF00561)	N	46687.1	8.18	5	5	0.15
Schco3|1085655	90	0.42	d-arabinitol 2-dehydrogenase	adh_short(PF00106)	Y	35648.9	8.87	3	3	0.14
Schco3|1037997	95	0.22	L-arabinitol 4-dehydrogenase	ADH_zinc_N(PF00107),ADH_N(PF08240)	N	41075.4	6.4	2	2	0.09
Schco3|1211483	39	0.39	GroES-like protein	ADH_zinc_N(PF00107),ADH_N(PF08240)	N	37961.2	5.5	3	3	0.08
Schco3|1036889	2311	2.47	NAD-aldehyde dehydrogenase	Aldedh(PF00171)	N	53819.2	5.42	16	16	0.5
Schco3|1132839	563	0.76	aldehyde dehydrogenase	Aldedh(PF00171)	N	52017.3	5.99	7	7	0.29
Schco3|1163666	30	0.18	aldehyde dehydrogenase	Aldedh(PF00171)	N	52140.6	5.83	2	2	0.07
Schco3|1159320	291	0.27	succinate semialdehyde dehydrogenase	Aldedh(PF00171)	N	52543.7	5.29	3	3	0.1
Schco3|1155249	1839	3.04	Aldo-keto reductase	Aldo_ket_red(PF00248)	N	36127.3	6.14	12	12	0.52
Schco3|1128266	503	0.7	Aldo-keto reductase	Aldo_ket_red(PF00248)	Y	39579.8	6.15	5	5	0.26
Schco3|1193040	443	2.13	Aldo keto reductase	Aldo_ket_red(PF00248)	N	32843.4	5.58	9	9	0.54
Schco3|1120274	454	0.24	aryl-alcohol dehydrogenase	Aldo_ket_red(PF00248)	N	38926.5	6.33	2	2	0.12
Schco3|2070913	147	0.35	alpha-1,6-glucosidase	Alpha-amylase(PF00128)	N	70082.4	5.42	5	5	0.11
Schco3|2319104	2046	0.99	alpha-amylase	Alpha-amylase(PF00128),DUF1966(PF09260)	Y	54357.7	4.84	8	8	0.26
Schco3|2443384	1414	1.32	alpha-amylase	Alpha-amylase(PF00128),DUF1966(PF09260)	Y	59624.7	4.53	12	12	0.26
Schco3|2278944	79	0.16	alpha-amylase	Alpha-amylase(PF00128),DUF1966(PF09260)	Y	55905	4.38	2	2	0.07
Schco3|2350101	5321	2.04	alpha-amylase	Alpha-amylase(PF00128),DUF1966(PF09260)	Y	52503.5	4.79	14	14	0.37
Schco3|2085606	115	0.25	alpha-L-arabinofuranosidase	Alpha-L-AF_C(PF06964)	N	56822.4	5.29	3	3	0.13
Schco3|108819	594	0.27	alpha-L-arabinofuranosidase	Alpha-L-AF_C(PF06964),CBM_4_9(PF02018)	Y	70917.1	4.19	4	4	0.13
Schco3|1211291	334	0.65	amine oxidase	Amino_oxidase(PF01593)	Y	50241	5.85	6	6	0.2
Schco3|1208984	70	0.31	aspartate aminotransferase	Aminotran_1_2(PF00155)	N	46726.3	8.56	3	3	0.13
Schco3|1037864	367	0.84	alanine-glyoxylate transaminase	Aminotran_5(PF00266)	N	41279.4	6.17	6	6	0.22
Schco3|2449273	2491	2.78	aspartic peptidase	Asp(PF00026)	Y	44144	4.74	14	14	0.34
Schco3|2230738	102	0.16	aspartic protease	Asp(PF00026)	Y	57388.2	4.2	2	2	0.04
Schco3|2147860	1229	0.33	xyloglucanase(Oligoxyloglucan reducing end-specific cellobiohydrolase)	BNR(PF02012)	Y	74274.2	4.14	5	5	0.11
Schco3|15206	1108	0.51	exo-1,5-alpha-L-arabinanase	BNR(PF02012)	Y	40786.4	4.44	4	4	0.1
Schco3|1187597	10291	3.93	catalase	Catalase(PF00199)	N	81939.1	6.13	29	29	0.58
Schco3|2146679	8538	1.61	carbohydrate-binding module family 1 protein	CBM_1(PF00734),WSC,DUF1996	Y	55825	4.65	11	11	0.23
Schco3|2275054	1837	0.54	acetyl xylan esterase	CE1	Y	38567.2	6.11	3	3	0.17
Schco3|2061511	124	0.43	acetyl xylan esterase with C-terminal CBM1 module	CE1,CBM_1(PF00734)	N	22845.1	4.62	2	2	0.31
Schco3|2061509	129	0.25	acetyl xylan esterase with C-terminal CBM1 module	CE1,CBM_1(PF00734)	Y	37680.8	5.78	2	2	0.14
Schco3|2138510	3864	1.1	4-O-methyl-glucuronoyl esterase	CE15	Y	39295.3	4.28	6	6	0.28
Schco3|2602020	3743	1.18	endo-1,4-beta-glucanase	Cellulase(PF00150)	N	108231	5.97	18	18	0.24
Schco3|2151684	2248	1.38	endo-beta-1,4-glucanase	Cellulase(PF00150)	Y	38751	4.26	7	7	0.44
Schco3|2146792	158	0.53	exo-beta-1,3-glucanase	Cellulase(PF00150)	Y	48935.9	4.75	5	5	0.16
Schco3|2445174	589	1.27	exo-beta-1,3-glucanase	Cellulase(PF00150)	Y	46083.3	5.26	9	9	0.39
Schco3|2600281	668	0.05	chitin synthase with N-terminal myosin motor domain	Chitin_synth_2(PF03142)	N	326726	6.09	4	4	0.02
Schco3|2106522	208	0.19	carboxylesterase	COesterase(PF00135)	N	48756.3	5.93	2	2	0.05
Schco3|1165921	472	0.22	membrane transporter	Cyt-b5(PF00173),Mem_trans(PF03547)	N	63932.7	5.15	3	3	0.1
Schco3|1183012	163	0.34	FAD dependent oxidoreductase	DAO(PF01266)	N	57941.2	5.08	4	4	0.08
Schco3|1152678	414	0.67	aldolase	DHDPS(PF00701)	Y	32789.5	6.66	4	4	0.34
Schco3|2195917	624	0.72	Non-Catalytic module family EXPN protein(distantly related to plant expansins)	DPBB_1(PF03330)	Y	22607.2	5.23	3	3	0.17
Schco3|2195885	325	1.52	Non-Catalytic module family EXPN protein(distantly related to plant expansins)	DPBB_1(PF03330)	Y	22051.6	5.21	5	5	0.3
Schco3|2437508	65	0.1	Non-Catalytic module family EXPN protein(distantly related to plant expansins)	DPBB_1(PF03330)	Y	89549.5	6.62	2	2	0.06
Schco3|1184723	3629	0.96	DUF1793-domain-containing protein	DUF1793(PF08760)	Y	75390.6	4.42	12	12	0.27
Schco3|2151545	121	0.3	carbohydrate esterase family 1 protein	Esterase(PF00756)	N	31770.8	6.11	2	2	0.08
Schco3|1103490	679	0.42	mannose-6-phosphatase	Exo_endo_phos(PF03372)	N	35680.5	4.53	3	3	0.09
Schco3|1111504	276	0.43	mannose-binding lectin	Exo_endo_phos(PF03372)	Y	46887.6	4.57	4	4	0.11
Schco3|1133515	5734	1.37	glucooligosaccharide oxidase	FAD_binding_4(PF01565),BBE(PF08031)	Y	53788.7	4.35	9	9	0.25
Schco3|1149633	197	0.25	glucooligosaccharide oxidase	FAD_binding_4(PF01565),BBE(PF08031)	Y	56877.5	4.7	2	2	0.04
Schco3|1206168	40	0.26	NADH-cytochrome b5 reductase	FAD_binding_6(PF00970),NAD_binding_1(PF00175)	Y	36374	9.2	2	2	0.11
Schco3|1036727	1584	1.57	glycerol dehydrogenase	Fe-ADH(PF00465)	Y	48628.8	5.68	11	11	0.4
Schco3|2599696	181	0.13	ferric-chelate reductase	Ferric_reduct(PF01794)	Y	133865	5.75	4	4	0.08
Schco3|13527	2201	3.67	1,4-benzoquinone reductase(LDA7)	Flavodoxin_1(PF00258)	Y	21586.8	7.85	7	5	0.46
Schco3|2373691	336	0.76	threonine peptidase	G_glu_transpept(PF01019)	N	67268.9	5.01	8	8	0.22
Schco3|1112509	511	0.57	D-galacturonic acid reductase	GFO_IDH_MocA(PF01408)	N	46411.6	6.44	5	5	0.14
Schco3|2450343	1284	0.97	beta-glucosidase	GH1(PF00232)	N	55609.2	5.1	9	9	0.26
Schco3|105341	80	0.13	beta-glucosidase	GH1(PF00232)	Y	66739.6	4.7	2	2	0.04
Schco3|2573073	2068	1.24	beta-1,4-xylanase	GH10(PF00331)	N	20496.8	4.34	4	4	0.35
Schco3|2252725	114	0.24	beta-1,4-xylanase	GH10(PF00331)	Y	38425.9	4.61	2	2	0.11
Schco3|2599608	17557	3.33	beta-1,4-xylanase	GH10(PF00331),CBM_1(PF00734)	Y	39695.3	5.31	12	12	0.42
Schco3|2170032	37482	2.35	endo-1,4-beta-xylanase A	GH11(PF00457)	Y	24110.2	5.2	7	7	0.5
Schco3|1339154	554	0.37	alpha-(4-O-methyl)-glucuronidase	GH115	Y	107753	4.46	8	8	0.11
Schco3|2343029	2124	0.56	glucoamylase	GH15(PF00723),CBM_20(PF00686)	N	65783.4	4.45	7	7	0.22
Schco3|2287708	325	0.88	endo-beta-1,3-galactanase	GH16((PF00722)	Y	26513.5	5.25	4	4	0.28
Schco3|2601007	1224	0.47	endo-beta-1,3-galactanase	GH16((PF00722)	Y	43462.5	6.22	4	4	0.25
Schco3|2442708	1494	1.69	beta-1,3(4)-D-glucanase	GH16((PF00722)	Y	33524	4.43	8	8	0.46
Schco3|2025746	1431	1.33	beta-1,3(4)-D-glucanase	GH16((PF00722)	Y	34263.9	4.62	6	6	0.4
Schco3|2264356	47	0.22	glucan beta-1,3-glucosidase	GH17(PF00332)	Y	41906.3	4.33	2	2	0.05
Schco3|2231127	447	0.84	chitinase	GH18(PF00704)	Y	34311.2	4.26	5	5	0.25
Schco3|2265638	1152	0.6	chitinase	GH18(PF00704)	Y	44411	4.1	5	5	0.15
Schco3|236684	604	0.41	endo-beta-N-acetylglucosaminidase	GH18(PF00704)	N	36302.2	4.27	3	3	0.25
Schco3|2118189	322	0.85	chitinase	GH18(PF00704)	N	61343.4	5.1	9	9	0.21
Schco3|2365181	117	0.46	chitinase	GH18(PF00704)	Y	55306.1	5.92	5	5	0.17
Schco3|1109004	616	0.47	chitinase	GH18(PF00704),CBM_5_12(PF02839)	Y	54673.1	4.72	5	5	0.17
Schco3|2168319	250	0.16	chitinase	GH18(PF00704),CBM_5_12(PF02839)	Y	55018	5.01	2	2	0.1
Schco3|2357273	48	0.09	beta-mannosidase	GH2(PF00703)	Y	96230.3	4.79	2	2	0.05
Schco3|2174600	1258	1.03	beta-mannosidase	GH2(PF00703)	Y	107368	5.99	18	18	0.29
Schco3|2186889	504	0.23	beta-N-acetylhexosaminidase	GH20(PF00728)	Y	61256.5	4.29	3	3	0.1
Schco3|110819	411	0.34	polygalacturonase	GH28(PF00295)	Y	42152.5	4.03	3	3	0.1
Schco3|2266284	1375	1.08	beta-glucosidase	GH3(PF00933)	N	92217.7	5.5	16	16	0.29
Schco3|2003814	1056	0.83	beta-glucosidase	GH3(PF00933)	Y	97867.6	4.49	14	13	0.22
Schco3|1099292	130	0.19	beta-glucosidase	GH3(PF00933)	N	95137.8	5.88	4	4	0.06
Schco3|2026622	1565	1.59	beta-glucosidase	GH3(PF00933)	N	92968.7	5.65	20	20	0.34
Schco3|2068894	1115	0.54	glucan endo-1,6-beta-glucosidase	GH30(PF02055)	Y	58205.6	5.14	6	6	0.22
Schco3|2310213	2062	0.74	alpha-xylosidase	GH31(PF01055)	Y	83693.4	4.77	10	1	0.19
Schco3|2001790	2211	0.54	alpha-glucosidase	GH31(PF01055)	Y	98193.6	4.59	9	9	0.17
Schco3|2446854	140	0.14	alpha-glucosidase	GH31(PF01055)	N	98044.5	4.78	3	3	0.07
Schco3|109339	151	0.25	arabinosidase	GH32N(PF00251)	Y	37314.9	4.38	2	2	0.09
Schco3|2304995	3299	0.75	beta-galactosidase	GH35(PF01301)	Y	113477	4.65	15	15	0.22
Schco3|2669535	2697	0.72	beta-galactosidase	GH35(PF01301)	Y	108973	4.51	14	1	0.2
Schco3|110618	2548	0.65	beta-galactosidase	GH35(PF01301)	Y	117505	4.56	14	1	0.19
Schco3|2138893	1378	0.64	beta-galactosidase	GH35(PF01301)	Y	111455	4.55	13	13	0.14
Schco3|13761	286	0.2	beta-galactosidase	GH35(PF01301)	N	113901	4.63	5	5	0.07
Schco3|2461886	1191	0.77	1,2-alpha-mannosidase	GH38(PF01074)	N	71634.3	6.12	18	18	0.2
Schco3|103086	137	0.15	beta-xylosidase	GH43(PF04616)	Y	59707.1	4.78	2	2	0.06
Schco3|2347041	5380	2.19	alpha-L-arabinofuranosidase	GH43(PF04616)	Y	32232.5	4.63	9	9	0.55
Schco3|15661	731	0.89	alpha-L-arabinofuranosidase	GH43(PF04616)	N	32812	4.62	4	4	0.26
Schco3|2226774	712	0.28	alpha-L-arabinofuranosidase	GH43(PF04616)	N	51711	4.19	3	3	0.08
Schco3|2189132	2316	0.89	arabinan endo-1,5-alpha-L-arabinosidase	GH43(PF04616)	Y	32852.8	4.06	5	5	0.23
Schco3|2011638	2338	1.34	alpha-L-arabinosidase	GH43(PF04616)	Y	34463.3	4.42	7	7	0.5
Schco3|2601132	1000	0.44	alpha-L-arabinosidase	GH43(PF04616)	Y	68824.5	5.62	6	6	0.15
Schco3|2187351	235	0.17	exo-beta-1,3-galactanase	GH43(PF04616)	Y	52072.3	4.38	2	1	0.04
Schco3|2086209	220	0.43	arabinosidase	GH43(PF04616)	Y	35026.7	4.76	3	3	0.16
Schco3|13837	2811	1.2	galactan 1,3-beta-galactosidase	GH43(PF04616),CBM35	Y	48019.8	4.59	9	9	0.4
Schco3|17204	2120	1.36	beta-1,4-glucanase	GH45(PF02015)	Y	23470.8	4.48	5	5	0.24
Schco3|2088105	2138	1.02	1,2-alpha-mannosidase	GH47(PF01532)	Y	59765.3	4.31	10	10	0.22
Schco3|15841	160	0.4	endo-beta-1,4-galactanase	GH53(PF07745)	Y	37575.6	4.35	3	3	0.13
Schco3|1168108	189	0.23	exo-beta-1,3-glucanase	GH55	Y	80565.6	4.55	4	4	0.06
Schco3|17408	11719	2.42	cellobiohydrolase	GH6(PF01341)	Y	40815.1	4.37	11	11	0.29
Schco3|1244931	4878	2.33	copper-dependent lytic polysaccharide monooxygenases	GH61(PF03443)	Y	27506.6	4.46	4	4	0.51
Schco3|1324169	3779	3.16	copper-dependent lytic polysaccharide monooxygenases	GH61(PF03443)	Y	26240.2	4.72	7	7	0.46
Schco3|1280218	2387	0.62	copper-dependent lytic polysaccharide monooxygenase	GH61(PF03443)	Y	25877.7	4.74	3	3	0.17
Schco3|2601330(2 GH61)	2208	0.38	copper-dependent lytic polysaccharide monooxygenase	GH61(PF03443)	Y	52329.5	4.19	3	3	0.11
Schco3|1219608	1615	0.66	copper-dependent lytic polysaccharide monooxygenase	GH61(PF03443)	Y	24585.3	4.81	3	3	0.22
Schco3|1105422	919	1.38	copper-dependent lytic polysaccharide monooxygenase	GH61(PF03443)	Y	24005.9	5.78	4	4	0.56
Schco3|1144769	240	0.6	copper-dependent lytic polysaccharide monooxygenase	GH61(PF03443)	Y	26522.6	4.33	3	3	0.19
Schco3|1192808	131	0.36	copper-dependent lytic polysaccharide monooxygenase	GH61(PF03443)	Y	40814.8	4.65	3	3	0.13
Schco3|2167580	3145	1.18	alpha-L-arabinofuranosidase	GH62(PF03664)	Y	37664.7	4.94	5	5	0.28
Schco3|13879	17291	5.87	reducing-end acting cellobiohydrolase	GH7(PF00840)	Y	49237.6	4.22	17	17	0.49
Schco3|2361770	10469	2.01	reducing end-acting cellobiohydrolase	GH7(PF00840)	Y	48754.2	4.12	12	12	0.36
Schco3|2094714	152	0.16	alpha-1,3-glucanase	GH71(PF03659)	Y	55314.9	4.42	2	2	0.06
Schco3|2167706	538	0.22	beta-1,3-glucanosyltransglycosylase	GH72(PF03198)	Y	42946.2	4.31	2	2	0.06
Schco3|2276759	2732	2.55	endo-1,6-alpha-mannosidase	GH76(PF03663)	Y	43071.9	4.57	11	11	0.38
Schco3|2373239	2455	1.06	alpha-1,6-mannanase	GH76(PF03663)	Y	40269.6	5.17	7	6	0.32
Schco3|110862	1012	2.2	alpha-1,6-mannanase	GH76(PF03663)	Y	39380.5	4.46	11	11	0.37
Schco3|2093772	969	1.47	endo-1,6-alpha-mannosidase	GH76(PF03663)	Y	27586.8	5.56	6	6	0.3
Schco3|2437857	432	0.97	endo-1,6-alpha-mannosidase	GH76(PF03663)	Y	43120.4	5.12	6	6	0.17
Schco3|2598394	273	0.13	endo-beta-1,3-glucanase	GH81(PF03639)	Y	176406	5.23	5	5	0.03
Schco3|1154790	3164	0.66	d-4,5-unsaturated beta-glucuronyl hydrolase	GH88(PF07470)	Y	49822.9	5.02	5	5	0.17
Schco3|2103274	1800	0.95	d-4,5-unsaturated beta-glucuronyl hydrolase	GH88(PF07470)	Y	43963.6	4.24	7	7	0.21
Schco3|2007781	300	0.47	d-4,5-unsaturated beta-glucuronyl hydrolase	GH88(PF07470)	Y	43337.1	5.11	4	4	0.24
Schco3|111933	164	0.14	alpha-glycosidase (distantly related to alpha-mannosidase)	GH92(PF07971)	Y	98056.7	4.48	3	3	0.03
Schco3|2439777	34	0.16	alpha-mannosidase	GH92(PF07971)	Y	85746.3	4.72	3	3	0.05
Schco3|2598195	606	0.1	glycoside hydrolase family 92 protein	GH92(PF07971)	N	169729	5.41	4	4	0.04
Schco3|1110525	373	0.15	copper radical oxidase(LDA3)	Glyoxal_oxid_N(PF07250),DUF1929(PF09118)	Y	58748	4.74	2	2	0.06
Schco3|114791	6847	1.19	cellobiose dehydrogenase(LO3)	GMC_oxred_C(PF05199)	Y	80662.5	4.33	14	14	0.24
Schco3|13888	5947	1.87	GMC oxidoreductase	GMC_oxred_N(PF00732),GMC_oxred_C(PF05199)	Y	64070.4	4.47	16	14	0.41
Schco3|2106675	3875	1.22	aryl alcohol oxidase(LDA8)	GMC_oxred_N(PF00732),GMC_oxred_C(PF05199)	Y	63214	4.48	11	11	0.34
Schco3|2443737	1549	0.69	alcohol oxidase(LDA8)	GMC_oxred_N(PF00732),GMC_oxred_C(PF05199)	N	72170.1	6.11	9	9	0.23
Schco3|2186806	969	1.49	glucose oxidase (LDA6)	GMC_oxred_N(PF00732),GMC_oxred_C(PF05199)	Y	64625.9	6.02	14	14	0.36
Schco3|1099997	309	0.35	GMC oxidoreductase	GMC_oxred_N(PF00732),GMC_oxred_C(PF05199)	N	70470.9	4.5	4	4	0.15
Schco3|2110714	118	0.21	related to alcohol oxidase (LDA8)	GMC_oxred_N(PF00732),GMC_oxred_C(PF05199)	Y	66215.9	6.11	3	3	0.07
Schco3|1093139	28	0.25	glutathione S-transferase	GST_C(PF00043)	N	37070	6.81	2	2	0.11
Schco3|1039413	257	0.31	elongation factor 1-gamma	GST_C(PF00043),EF1G(PF00647),GST_N(PF02798)	N	47051.2	5.66	3	3	0.12
Schco3|10496	90	0.29	trehalose phosphorylase	GT4	N	81618.8	6.02	5	5	0.11
Schco3|1151395	84	0.35	hexokinase (similar to S. cerevisiae Hxk1 or Hxk2)	Hexokinase_1(PF00349)	N	55713.7	5.42	4	4	0.15
Schco3|1091978	1277	0.47	acid phosphatase	His_Phos_2(PF00328)	Y	65331.1	5.03	6	6	0.16
Schco3|1217181	98	0.4	isocitrate lyase	ICL(PF00463)	N	62280.6	6.69	5	5	0.17
Schco3|2680462	5712	0.79	isocitrate dehydrogenase	Iso_dh(PF00180),isocitratedehydrogenase	Y	71840.4	8.41	10	10	0.25
Schco3|1039379	332	0.82	malate dehydrogenase	Ldh_1_N(PF00056),Ldh_1_C(PF02866)	N	35138.7	6.92	5	5	0.34
Schco3|231570	743	1.29	rhamnogalacturonan acetylesterase	Lipase_GDSL(PF00657)	Y	30132	4.59	6	6	0.32
Schco3|1086435	167	0.33	GDSL Lipase/Acylhydrolase	Lipase_GDSL(PF00657)	N	29526.7	6.1	2	2	0.11
Schco3|1165373	173	1.44	peroxisomal dehydratase	MaoC_dehydratas()	N	32876.7	9.03	7	7	0.45
Schco3|2159785	1051	0.84	alpha-galactosidase	Melibiase(PF02065)	N	54862.5	4.69	7	7	0.15
Schco3|2597561	1435	0.62	beta-glycosidase	NmrA(PF05368)	Y	96746.6	4.9	9	9	0.15
Schco3|2141311	3586	2.43	pectate lyase	Pec_lyase_C(PF00544)	Y	30601.5	4.75	9	9	0.59
Schco3|2264630	2187	1.99	pectate lyase	Pec_lyase_C(PF00544)	Y	34431.9	4.63	9	9	0.39
Schco3|2164161	800	0.63	pectate lyase	Pectate_lyase(PF03211)	Y	25194.4	4.01	3	3	0.21
Schco3|2130270	347	0.57	pectate lyase	Pectate_lyase(PF03211)	Y	27257	4.51	3	3	0.15
Schco3|2183364	1738	0.92	pectinesterase	Pectinesterase(PF01095)	N	44926.8	5.5	7	7	0.26
Schco3|2174198	542	0.69	metalloprotease	Peptidase_M1(PF01433),Leuk-A4-hydro_C(PF09127)	Y	80249.5	6.25	10	10	0.2
Schco3|2153143	475	0.29	carboxypeptidase A	Peptidase_M14(PF00246)	Y	49135.4	4.45	3	3	0.13
Schco3|1097193	1090	0.88	metallopeptidase	Peptidase_M20(PF01546)	N	46084.4	5.97	7	7	0.27
Schco3|2221480	2687	0.87	carboxypeptidase S	Peptidase_M20(PF01546),M20_dimer(PF07687)	Y	67501.1	5.06	10	10	0.32
Schco3|2244767	983	0.26	metallopeptidase	Peptidase_M35(PF02102)	Y	36484.2	4.37	2	2	0.1
Schco3|2342625	318	0.34	serine peptidase	Peptidase_S10(PF00450)	Y	57605.2	4.31	4	4	0.14
Schco3|2259160	2741	1.51	peptidase S28	Peptidase_S28(PF05577)	Y	59211.8	4.52	12	12	0.33
Schco3|2335714	539	0.74	subtilisin-like serine protease	Peptidase_S8(PF00082),Inhibitor_I9(PF05922)	Y	53204.5	5.43	7	7	0.22
Schco3|2443849	522	0.22	serine peptidase	Peptidase_S8(PF00082),Pro-kuma_activ(PF09286)	Y	62948.3	4.53	3	3	0.06
Schco3|2364230	1166	1.22	distantly related to LO2 similar to cytochrome c peroxidase	peroxidase(PF00141)	Y	42302.5	7.75	7	7	0.26
Schco3|2602828	1002	0.71	chitin deacetylase	Polysacc_deac_1(PF01522)	Y	54760.7	4.92	7	7	0.26
Schco3|2227409	219	0.29	chitin deacetylase	Polysacc_deac_1(PF01522)	Y	49913.3	4.5	2	2	0.12
Schco3|2261784	3544	0.37	tripeptidyl peptidase	Pro-kuma_activ(PF09286)	Y	66754.8	4.52	5	5	0.12
Schco3|2258654	665	0.77	serine peptidase	Pro-kuma_activ(PF09286)	Y	65987.5	4.62	9	9	0.21
Schco3|2439018	865	4.09	20S proteasome subunit beta 3	Proteasome(PF00227)	N	22954.3	5.16	9	9	0.64
Schco3|2137897	412	1.07	threonine peptidase	Proteasome(PF00227)	N	28606.4	5.91	5	5	0.2
Schco3|1134650	46	0.13	peptide transporter PTR2B	PTR2(PF00854)	N	68324.3	7.57	2	2	0.04
Schco3|1150131	220	0.58	thioredoxin reductase	Pyr_redox(PF00070)	N	36703.5	5.28	4	4	0.19
Schco3|1037222	1281	4.9	inorganic diphosphatase	Pyrophosphatase(PF00719)	N	32932.1	5.55	14	14	0.63
Schco3|2063343	8074	2.23	rhamnogalacturonan lyase	RhgB_N(PF09284)	Y	60945.9	6.42	13	12	0.36
Schco3|1029172	1069	1.89	60S ribosomal protein L2	Ribosomal_L2(PF00181)	N	27592.8	10.84	7	7	0.41
Schco3|1119282	1325	2.19	60S ribosomal protein L7	Ribosomal_L30(PF00327)	N	28850.6	10.2	8	8	0.4
Schco3|1130764	482	1.42	40S ribosomal protein S8	Ribosomal_S8e(PF01201)	N	23712.1	10.93	5	5	0.28
Schco3|2246934	2270	1.76	carbohydrate-binding module family 13 protein	Ricin_B_lectin(PF00652)	Y	20150.6	4.51	5	5	0.62
Schco3|2034642	239	0.2	carbohydrate-binding module family 13 protein	Ricin_B_lectin(PF00652)	Y	44795.2	8.69	2	2	0.06
Schco3|1190383	75	0.25	general substrate transporter	Sugar_tr(PF00083)	Y	57043.1	8.24	3	3	0.08
Schco3|1126608	67	0.13	MFS sugar transporter	Sugar_tr(PF00083)	N	69967.8	6.83	2	2	0.04
Schco3|1151960	103	0.2	oxidative stress survival Svf1-like protein	Svf1(PF08622)	N	45449.1	5.33	2	2	0.09
Schco3|1161522	605	0.34	feruloyl esterase	Tannase(PF07519),CBM_17_28(PF03424)	Y	56312.3	4.41	4	4	0.09
Schco3|1143515	129	0.21	TauD-domain-containing protein	TauD(PF02668)	N	44435.6	6.18	2	2	0.09
Schco3|1080618	1871	0.59	Osmotin thaumatin-like protein	Thaumatin(PF00314)	N	17520	4.41	2	2	0.23
Schco3|1187071	179	0.19	transketolase	Transketolase_N(PF00456),Transket_pyr(PF02779),Transketolase_C(PF02780)	N	73162.1	6.25	3	3	0.1
Schco3|2697684	1083	0.18	trehalase	Trehalase(PF01204)	N	250667	4.75	10	10	0.07
Schco3|2374840	2046	3.74	guanine nucleotide binding protein beta subunit	WD40(PF00400)	N	34808.3	6.06	13	13	0.55
Schco3|1265485	2411	0.85	hypothetical protein		Y	13448.2	4.04	2	2	0.12
Schco3|1212400	2088	2.72	hypothetical protein		Y	19048.4	5.19	4	4	0.41
Schco3|1150903	1273	2.37	hypothetical protein		Y	17074.1	4.87	3	3	0.38
Schco3|1174633	1233	3.25	hypothetical protein		Y	17021.5	5.27	6	6	0.57
Schco3|1161945	1077	3.69	hypothetical protein		Y	16025.9	4.44	6	6	0.62
Schco3|1158930	1043	0.61	hypothetical protein		Y	106743	5.15	12	12	0.22
Schco3|1182340	911	0.23	hypothetical protein		N	39772.5	4.13	2	2	0.2
Schco3|1147460	827	0.26	hypothetical protein		Y	55383.9	4.36	3	3	0.13
Schco3|1149615	561	0.88	hypothetical protein		Y	19623.6	4.45	3	3	0.32
Schco3|1161246	513	0.83	hypothetical protein		Y	20062.2	4.61	3	2	0.23
Schco3|1181308	498	1.3	hypothetical protein		Y	14893.8	4.43	2	2	0.2
Schco3|2193031	493	1.07	hypothetical protein		Y	28571.7	4.31	5	5	0.23
Schco3|1216546	374	0.24	hypothetical protein		Y	59551.8	4.71	3	3	0.08
Schco3|1114385	362	0.43	hypothetical protein		N	70930.8	5.66	6	6	0.16
Schco3|1175288	329	0.27	hypothetical protein		Y	70557.6	4.52	4	4	0.12
Schco3|1105645	216	0.29	hypothetical protein		N	33218.3	4.6	2	2	0.09
Schco3|1284668	208	0.95	hypothetical protein		Y	24789.5	4.81	2	2	0.13
Schco3|1107834	205	1.13	hypothetical protein		Y	16183.2	7.66	3	3	0.24
Schco3|1209921	202	0.15	hypothetical protein		Y	61619.9	4.16	2	2	0.05
Schco3|1180513	202	0.25	hypothetical protein		Y	57250.2	4.7	3	3	0.11
Schco3|2001460	184	0.57	hypothetical protein		Y	37136.3	5.44	4	4	0.18
Schco3|1092439	143	0.84	hypothetical protein		Y	20111.2	4.11	3	3	0.24
Schco3|1185226	815	0.81	hypothetical protein		Y	56503.1	4.5	8	8	0.2
Schco3|1037295	172	0.52	hypothetical protein		Y	30180.3	6.03	3	3	0.19
Schco3|1155236	141	0.12	hypothetical protein		Y	72278.1	4.77	2	2	0.03
Schco3|1124156	12446	1.92	hypothetical protein		Y	49134.1	4.17	6	6	0.35
Schco3|1179448	6994	1.35	hypothetical protein		Y	49134.1	4.89	10	10	0.3
Schco3|2112410	4119	4.99	hypothetical protein		Y	52497.7	4.62	6	6	0.52
Schco3|2456058	3020	3.36	hypothetical protein		Y	13448.2	4.45	9	9	0.48
Schco3|2439551	2689	0.49	hypothetical protein		Y	52497.7	4.52	5	1	0.19
Schco3|2069149	782	0.62	hypothetical protein		Y	25833.8	5.8	3	3	0.16
Schco3|1114030	618	0.74	hypothetical protein		N	22540.7	6.65	3	3	0.32

## Sheet: Proteins of P. chrysosporium
Identified proteins in the secretome of P. chrysosporium during SSF on Jerusalem artichoke stalk
Accession	Score	emPAI	Protein name	Domains	SignalP	Molecular Weight (Da)	Isoelectric Point	Num. of significant sequences	Num. of significant unique sequences	Sequence coverage
Phchr2|1222236	172	0.3	alpha/beta-hydrolase	Abhydrolase_1(PF00561),Abhydrolase_4(PF08386)	N	46745.2	4.69	3	1	0.1
Phchr2|2885551	153	0.34	alpha/beta-hydrolase	Abhydrolase_1(PF00561),Abhydrolase_4(PF08386)	Y	56620.4	4.32	4	2	0.1
Phchr2|2971446	105	0.3	Aldo/keto reductase	Ala_racemase_N(PF01168),Aldo_ket_red(PF00248)	N	63163.1	6.11	4	4	0.08
Phchr2|1654565	1228	0.59	acid protease	Asp(PF00026)	Y	44241.8	4.81	5	4	0.17
Phchr2|128676	1212	0.37	acid protease	Asp(PF00026)	N	39579.7	4.42	2	2	0.07
Phchr2|1653670	1085	0.48	acid protease	Asp(PF00026)	Y	52685.7	9.55	5	5	0.15
Phchr2|138924	508	1.02	acid protease	Asp(PF00026)	N	41233.3	5.46	6	6	0.19
Phchr2|2878832	447	0.32	acid protease	Asp(PF00026)	N	44968.8	4.59	3	3	0.09
Phchr2|138453	31	0.28	aspartic proteinase precursor	Asp(PF00026)	N	33482.3	4.04	2	2	0.06
Phchr2|124398	113	0.15	catalase	Catalase(PF00199)	N	57905.3	6.73	2	2	0.05
Phchr2|126075	151	0.26	acetyl xylan esterase	CE1,CBM_1(PF00734)	Y	35586.9	5.91	2	1	0.08
Phchr2|124827	268	0.72	chitin deacetylase	Polysacc_deac_1(PF01522)	N	37493.6	4.61	3	3	0.09
Phchr2|132137	99	0.41	pectin methylesterase	Pectinesterase(PF01095)	Y	36019.2	5.84	3	3	0.1
Phchr2|135724	598	0.55	exo-beta-1,3-glucanase	Cellulase(PF00150)	Y	46551	5.55	5	5	0.19
Phchr2|2536644	357	0.22	endoglucanase	Cellulase(PF00150),CBM_1(PF00734)	Y	41891.9	4.93	2	2	0.05
Phchr2|2864492	116	0.24	endoglucanase	Cellulase(PF00150),CBM_1(PF00734)	Y	37700	4.89	2	2	0.05
Phchr2|2686185	170	0.18	endo-1,4-beta-mannanase	Cellulase(PF00150),CBM_1(PF00734)	Y	48365.7	4.25	2	2	0.07
Phchr2|2972357	234	0.05	endo-1,4-beta-mannanase	Cellulase(PF00150),CBM_1(PF00734)	Y	167618	5.28	2	2	0.03
Phchr2|121077	154	0.41	oxalate decarboxylase	Cupin_2(PF07883),Cupin_1(PF00190)	Y	48300	4.79	4	4	0.11
Phchr2|136354	145	0.41	oxalate decarboxylase	Cupin_2(PF07883),Cupin_1(PF00190)	Y	47771.7	4.76	4	3	0.13
Phchr2|2878915	133	0.26	DUF1793-domain-containing protein	DUF1793(PF08760)	N	72336.8	5.39	4	4	0.1
Phchr2|134241	886	0.17	copper radical oxidase variant A	DUF1929(PF09118)	Y	80875	4.91	3	3	0.09
Phchr2|124009	898	0.73	copper radical oxidase	DUF1929(PF09118),Glyoxal_oxid_N(PF07250)	Y	67892.5	5.17	8	8	0.2
Phchr2|11068	154	0.32	glyoxal oxidase precursor	DUF1929(PF09118),Glyoxal_oxid_N(PF07250)	Y	59167.6	5.13	4	4	0.11
Phchr2|135734	60	0.19	enolase	Enolase_C(PF00113)	N	47387.7	5.56	2	2	0.05
Phchr2|2259001	375	0.68	mannose-6-phosphatase	Exo_endo_phos(PF03372)	Y	39662	6.44	5	5	0.13
Phchr2|138825	27	0.22	glycerol dehydrogenase	Fe-ADH(PF00465)	N	41139.9	5.23	2	2	0.06
Phchr2|2970250	756	1.12	endo-beta-1,4-xylanase	GH10(PF00331)	Y	37401.3	5.3	6	6	0.23
Phchr2|138715	686	0.62	endo-1,4-beta-xylanase C precursor	GH10(PF00331),CBM_1(PF00734)	Y	42339.5	4.73	5	1	0.22
Phchr2|2970992	212	0.5	endo-1,4-beta-xylanase	GH10(PF00331),CBM_1(PF00734)	Y	40143.3	6.36	4	4	0.13
Phchr2|2753876	355	0.44	alpha-amylase	Alpha-amylase(PF00128)	Y	45088.9	5.73	4	4	0.15
Phchr2|2873375	82	0.15	alpha-amylase	Alpha-amylase(PF00128),CBM_20(PF00686)	N	58488.8	5.4	2	2	0.06
Phchr2|28164	239	0.37	alpha-amylase	Alpha-amylase(PF00128)DUF1966(PF09260)	N	51837.2	4.49	4	4	0.09
Phchr2|138739	415	0.28	exo-beta-1,3/1,6-glucanase	GH131,CBM_1(PF00734)	Y	33587.1	5.21	2	2	0.11
Phchr2|138813	1005	0.72	glucoamylase	GH15(PF00723),CBM_20(PF00686)	Y	60800.5	5.24	8	8	0.19
Phchr2|123909	346	0.82	endo-1,3(4)-beta-glucanase	GH16	Y	33860.5	5.29	5	4	0.18
Phchr2|2630	220	0.25	endo-1,3(4)-beta-glucanase	GH16	Y	36118	5.39	2	1	0.06
Phchr2|10833	135	0.28	putative laminarinase	GH16	Y	33336.6	4.94	2	1	0.06
Phchr2|137237	369	0.31	chitinase	GH18	Y	30377.2	6.34	2	2	0.07
Phchr2|134311	886	0.69	chitinase	GH18(PF00704)	N	54918.6	5.75	6	6	0.15
Phchr2|2887985	780	1.19	chitinase	GH18(PF00704)	Y	42016.5	4.29	7	7	0.21
Phchr2|2166009	354	0.27	chitinase	GH18(PF00704)	Y	51776.8	6.19	3	3	0.12
Phchr2|128098	249	0.44	chitinase	GH18(PF00704)	Y	45332.1	3.95	3	3	0.08
Phchr2|2892241	295	0.51	class III chitinase	GH18(PF00704),CBM_5_12(PF02839)	Y	49296	4.75	4	4	0.12
Phchr2|2195812	212	0.27	class III chitinases	GH18(PF00704),CBM_5_12(PF02839)	Y	51975.8	8.58	3	3	0.09
Phchr2|1664932	242	0.34	N-acetylhexosaminidase	GH20(PF00728)	N	69748.7	5.48	5	5	0.09
Phchr2|125033	561	0.54	alpha-galactosidase	Melibiase(PF02065)	Y	47706.6	4.65	5	5	0.14
Phchr2|2865709	1656	1.16	endo-polygalacturonase	GH28(PF00295)	Y	37039.9	4.79	7	7	0.31
Phchr2|139063	82	0.15	beta-glucosidase	GH3(PF00933)	Y	88011.9	5.18	3	3	0.04
Phchr2|1854790	142	0.14	beta-glucosidase	GH3(PF00933)	N	96104.7	5.75	3	3	0.09
Phchr2|1969118	254	0.3	beta-xylosidase	GH3(PF00933)	Y	78116	5.26	5	5	0.07
Phchr2|2894234	50	0.1	cellulose-binding beta-glucosidase	GH3(PF00933),CBM_1(PF00734)	Y	85235	5.43	2	2	0.03
Phchr2|2874950	142	0.25	glucan endo-1,6-beta-glucosidase	GH30(PF02055)	Y	55550.8	5.17	3	3	0.1
Phchr2|125462	247	0.27	sucrose alpha-glucosidase	GH31(PF01055)	N	103688	5.25	5	5	0.1
Phchr2|2973689	389	0.41	galactan 1,3-beta-galactosidase	GH43(PF04616),CBM35	Y	47650.8	6.12	4	2	0.23
Phchr2|2577281	968	1	mannosyl-oligosaccharide 1,2-alpha-mannosidase	GH47(PF01532)	Y	59508.5	4.71	9	9	0.18
Phchr2|2305691	847	0.37	alfa-L-arabinofuranosidase	Alpha-L-AF_C(PF06964),CBM_4_9(PF02018)	N	66550.4	5.14	4	4	0.09
Phchr2|2865917	1181	0.36	exo-beta-1,3-glucanase	GH55	Y	80692.6	5.48	6	6	0.12
Phchr2|133052	832	0.53	exocellobiohydrolase	GH6(PF01341),CBM_1(PF00734)	Y	48417	5.04	5	5	0.16
Phchr2|2609667	828	0.63	copper-dependent lytic polysaccharide monooxygenases	GH61(PF03443)	Y	25042	6.03	3	3	0.2
Phchr2|122129	491	0.34	copper-dependent lytic polysaccharide monooxygenases	GH61(PF03443)	Y	28101.4	4.55	2	2	0.12
Phchr2|1841316	286	0.76	copper-dependent lytic polysaccharide monooxygenases	GH61(PF03443)	Y	21602.1	6.01	3	3	0.19
Phchr2|129072	2491	1.28	Exoglucanase Ⅰ	GH7(PF00840),CBM_1(PF00734)	Y	53900.9	4.55	8	8	0.19
Phchr2|137372	501	0.52	cellobiohydrolase	GH7(PF00840),CBM_1(PF00734)	Y	58142.5	4.96	5	5	0.1
Phchr2|134357	275	0.18	glucan endo-1,3-alpha-glucosidase	GH71(PF03659)	Y	48426	6.94	2	2	0.07
Phchr2|2864389	627	0.24	beta-1,3-glucanosyltransglycosylase	GH72(PF03198),X8(PF07983)	Y	56821.6	4.22	3	3	0.07
Phchr2|134556	658	0.45	Oligoxyloglucan reducing end-specific cellobiohydrolase	GH74,BNR(PF02012),CBM_1(PF00734)	Y	89625.7	5.05	8	8	0.12
Phchr2|1173496	557	0.49	d-4,5 unsaturated glucuronyl hydrolase-like protein	GH88	Y	30828.9	7.09	3	3	0.1
Phchr2|121728	238	0.2	d-4,5 unsaturated glucuronyl hydrolase	GH88(PF07470)	Y	45475.8	5.22	2	2	0.07
Phchr2|1914103	926	0.6	alpha-1,2-mannosidase	GH92(PF07971)	Y	87169	4.59	9	9	0.14
Phchr2|133585	1668	0.81	alpha-1,2-mannosidase	GH92(PF07971)	Y	90516.8	4.71	11	11	0.15
Phchr2|2864190	2792	1.28	alpha-1,2-mannosidase	GH92(PF07971)	Y	89817.2	5.11	17	17	0.26
Phchr2|11098	2073	0.83	cellobiose dehydrogenase	GMC_oxred_C(PF05199),Pyr_redox_2(PF07992)	Y	82007.5	5.19	12	12	0.23
Phchr2|132198	137	0.42	Glyceraldehyde-3-phosphate dehydrogenase	Gp_dh_N(PF00044)	N	35153.1	6.73	3	3	0.13
Phchr2|1110408	94	0.33	glutathione transferase Ure2p1, partial	GST_C(PF00043)	N	28661.9	8.94	2	2	0.09
Phchr2|2438883	331	0.26	GDSL lipase/acylhydrolase	Lipase_GDSL(PF00657)	Y	34950.3	5.4	2	2	0.09
Phchr2|10607	105	0.49	lipolytic protein	Lipase_GDSL(PF00657)	N	41261.2	5.35	4	4	0.09
Phchr2|1133981	125	1.07	nucleoside diphosphate kinase	NDK(PF00334)	N	16672.2	7.87	2	2	0.17
Phchr2|131262	758	0.59	aspergillopepsin	Peptidase_A4(PF01828)	Y	26629.2	5.01	3	1	0.17
Phchr2|2343031	120	0.17	serine carboxypeptidase	Peptidase_S10(PF00450)	Y	52066.9	5	2	2	0.06
Phchr2|1610165	87	0.16	peptidase S28	Peptidase_S28(PF05577)	Y	56659.7	5.32	2	2	0.05
Phchr2|138363	56	0.27	subtilisin-like serine protease	Peptidase_S8(PF00082),Inhibitor_I9(PF05922)	Y	51924.6	6.16	3	3	0.08
Phchr2|1719525	1373	0.68	Ligninase B	peroxidase(PF00141)	Y	39431.5	4.55	5	4	0.23
Phchr2|1179466	1164	0.85	Manganese peroxidase H3	peroxidase(PF00141)	Y	39891.9	4.38	6	5	0.23
Phchr2|122202	313	0.37	Ligninase LG6	peroxidase(PF00141)	Y	39300.1	4.32	3	3	0.15
Phchr2|1385954	55	0.23	ligninase precursor,Lignin peroxidase	peroxidase(PF00141)	Y	39475.7	4.94	2	2	0.06
Phchr2|130748	2221	0.15	family S53 protease	Pro-kuma_activ(PF09286)	Y	57632.2	4.58	2	2	0.08
Phchr2|2089177	480	0.15	subtilisin-like protein	Pro-kuma_activ(PF09286)	Y	58420	5.4	2	2	0.07
Phchr2|1830175	118	0.21	tripeptidyl peptidase A	Pro-kuma_activ(PF09286)	Y	64359.1	5.08	3	3	0.05
Phchr2|1417023	452	1.24	Ribonuclease	Ribonuclease(PF00545)	Y	14904.5	4.44	3	3	0.31
Phchr2|2780634	517	0.88	acid phosphatase	SurE(PF01975)	Y	32390.2	4.67	5	5	0.17
Phchr2|134261	218	0.41	TAL1	Transaldolase(PF00923)	N	36192.4	5.54	3	3	0.13
Phchr2|140627	205	0.12	Neutral trehalase	Trehalase(PF01204)	Y	72741.3	4.68	2	2	0.06
Phchr2|2873589	1227	1.95	hypothetical protein		Y	22530.2	4.51	5	5	0.31
Phchr2|2873589	1227	1.95	hypothetical protein		Y	22530.2	4.51	5	5	0.31
Phchr2|1615664	529	0.75	hypothetical protein		N	21599.6	5.21	3	3	0.09
Phchr2|2866177	499	0.27	hypothetical protein		N	86081.2	4.74	5	5	0.09
Phchr2|2306144	456	0.23	hypothetical protein		Y	40101.4	4.45	2	2	0.06
Phchr2|2878400	372	3.28	hypothetical protein		N	11120.5	5.41	3	3	0.44
Phchr2|2807721	355	0.51	hypothetical protein		Y	59666.5	5.03	6	6	0.14
Phchr2|2865575	323	0.59	hypothetical protein		Y	53788.8	4.36	6	6	0.17
Phchr2|1249	305	0.17	hypothetical protein		N	51083.9	5.13	2	2	0.04
Phchr2|2552736	288	0.87	hypothetical protein		Y	26117.2	9.54	4	4	0.2
Phchr2|3019728	250	0.64	hypothetical protein		Y	41370.3	8.41	5	5	0.24
Phchr2|2968578	225	0.09	hypothetical protein		Y	194027	6.29	4	4	0.03
Phchr2|2256	222	0.19	hypothetical protein		Y	72379.4	5.31	3	3	0.07
Phchr2|1700886	201	0.13	hypothetical protein		Y	98645.8	5.1	3	3	0.04
Phchr2|2642898	179	0.81	hypothetical protein		Y	13624.6	6	2	2	0.25
Phchr2|131776	157	1.48	hypothetical protein		Y	22310.1	4.75	5	5	0.3
Phchr2|2089294	99	0.41	hypothetical protein		N	47374.4	5.79	4	4	0.09
Phchr2|280	48	0.09	hypothetical protein		Y	101020	4.97	2	2	0.03
Phchr2|2969294	40	0.24	hypothetical protein		Y	38914.7	4.68	2	2	0.07

## Sheet: Proteins of C. sunvermispora
Identified proteins in the secretome of C. subvermispora during SSF on Jerusalem artichoke stalk
Accession	Score	emPAI	Protein name	Domains	SignalP	Molecular Weight (Da)	Isoelectric Point	Num. of significant sequences	Num. of significant unique sequences	Sequence coverage
Cersu1|94353	1129	3.59	NAD-dependent formate dehydrogenase	2-Hacid_dh(PF00389)	N	43934.3	8.2	15	15	0.45
Cersu1|20905	463	1.04	6-phosphogluconate dehydrogenase	6PGD(PF00393),6PGD(PF00393)	N	53000.6	6.12	9	9	0.23
Cersu1|107384	62	0.24	alcohol dehydrogenase	ADH_N(PF08240),ADH_zinc_N(PF00107)	N	37750.5	6.1	2	2	0.07
Cersu1|116272	281	0.81	mannitol-1-phosphate dehydrogenase	ADH_N(PF08240),ADH_zinc_N(PF00107)	N	41935.4	8.86	6	6	0.16
Cersu1|103631	209	0.63	short-chain dehydrogenase	adh_short(PF00106)	N	34466.1	5.92	4	4	0.17
Cersu1|102848	41	0.29	fatty acid beta-oxidation-related protein	adh_short(PF00106)	N	33083.3	10.03	2	2	0.05
Cersu1|103162	273	0.67	sorbitol dehydrogenase	ADH_zinc_N(PF00107),ADH_N(PF08240)	N	40429.6	5.68	5	5	0.13
Cersu1|22007	74	0.36	formaldehyde dehydrogenase	ADH_zinc_N(PF00107),ADH_N(PF08240)	N	40525.3	6.37	3	3	0.09
Cersu1|111595	64	0.39	cysteine peroxiredoxin	AhpC-TSA(PF00578)	N	25208.6	5.6	2	2	0.09
Cersu1|30930	1259	3.36	NAD-dependent aldehyde dehydrogenase	Aldedh(PF00171)	N	54073.6	6.17	18	18	0.55
Cersu1|107669	172	1.14	aldo-keto reductase	Aldo_ket_red(PF00248)	N	38627.2	6.77	6	6	0.22
Cersu1|117111	138	0.38	aryl-alcohol dehydrogenase	Aldo_ket_red(PF00248)	N	39287.9	6.88	3	3	0.25
Cersu1|107298	61	0.48	aryl-alcohol dehydrogenase	Aldo_ket_red(PF00248)	N	42763.9	6.21	4	4	0.13
Cersu1|105935	44	0.34	aryl-alcohol dehydrogenase	Aldo_ket_red(PF00248)	Y	42905.9	6.18	3	3	0.14
Cersu1|90509	422	2.27	D-xylose reductase	Aldo_ket_red(PF00248)	N	35340.4	6.21	8	8	0.34
Cersu1|99896	280	0.39	alpha-L-arabinofuranosidase A	Alpha-L-AF_C(PF06964)	Y	63789.3	4.47	4	4	0.12
Cersu1|107557	1510	1.01	aspartyl protease	Asp(PF00026)	Y	41939.5	4.7	6	6	0.23
Cersu1|21530	762	1.18	aspartic peptidase A1	Asp(PF00026)	N	43090.2	4.64	8	8	0.22
Cersu1|124366	514	0.67	catalase	Catalase(PF00199)	N	57486.4	6.39	7	7	0.2
Cersu1|106142	159	0.21	acetyl xylan esterase	CE1,CBM_1(PF00734)	Y	43215.5	9.43	2	2	0.06
Cersu1|103663	160	0.52	pectin methylesterase	CE8,Pectinesterase(PF01095)	Y	39704.2	4.53	4	4	0.15
Cersu1|106487	264	0.7	endoglucanase	Cellulase(PF00150)	N	55567.6	5.76	7	7	0.24
Cersu1|102329	157	0.2	endoglucanase	Cellulase(PF00150),CBM_1(PF00734)	Y	46126.2	4.4	2	2	0.09
Cersu1|108863	1454	0.25	Laccase	Cu-oxidase(PF00394)	Y	55641	4.49	3	3	0.1
Cersu1|100497	108	0.31	oxalate decarboxylase	Cupin_1(PF00190),Cupin_2(PF07883)	Y	46215.7	4.58	3	3	0.12
Cersu1|102906	239	0.55	DUF1237-domain-containing protein	DUF1237(PF06824)	Y	57124.1	4.59	6	6	0.13
Cersu1|103175	306	0.32	glutaminase A	DUF1793(PF08760)	Y	76300.8	4.18	5	5	0.12
Cersu1|109140	29	0.25	dihydrokaempferol 4-reductase	Epimerase(PF01370)	Y	37560.7	6.02	2	2	0.08
Cersu1|103925	261	0.37	Glycerol dehydrogenase	Fe-ADH(PF00465)	N	40168.8	5.29	3	3	0.1
Cersu1|69058	263	1.16	1,4-benzoquinone reductase	Flavodoxin_1(PF00258)	N	27119.7	5.96	5	5	0.34
Cersu1|157432	623	0.72	endo-1,4-beta-xylanase	GH10((PF00331)	Y	38438.1	4.23	5	5	0.18
Cersu1|116326	132	0.54	endo-1,4-beta-xylanase A	GH10((PF00331)	Y	38450.2	4.62	4	4	0.14
Cersu1|67561	167	0.34	endo-1,4-beta-xylanase A	GH10((PF00331),CBM_1(PF00734)	Y	42542.5	4.38	3	3	0.13
Cersu1|103959	397	0.41	glucoamylase	GH15(PF00723),CBM20(PF00686)	Y	61591	4.27	5	4	0.14
Cersu1|107753	75	0.18	chitinase	GH18(PF00704),CBM_5_12(PF02839)	Y	49653.9	4.21	2	2	0.04
Cersu1|107994	103	0.22	beta-mannosidase	GH2(PF00703)	Y	105834	4.59	5	5	0.06
Cersu1|103229	93	0.09	beta-mannosidase	GH2(PF00703)	N	97642.8	5.36	2	2	0.03
Cersu1|103642	238	0.52	N-acetylhexosaminidase	GH20(PF00728)	Y	59929.6	4.64	6	6	0.15
Cersu1|102094	381	0.45	alpha-galactosidase	GH27,Melibiase(PF02065)	N	45065.1	4.57	4	4	0.14
Cersu1|124631	119	0.15	alpha-galactosidase	GH27,Melibiase(PF02065)	Y	59611.2	5.84	2	2	0.05
Cersu1|105970	4972	1.4	endo-polygalacturonase	GH28(PF00295)	Y	38037	4.03	7	7	0.35
Cersu1|124872	77	0.21	exopolygalacturonase	GH28(PF00295)	Y	44281	4.48	2	2	0.1
Cersu1|108602	1407	0.73	beta-glucosidase	GH3(PF00933)	Y	100585	4.55	13	13	0.22
Cersu1|103439	679	0.47	beta-glucosidase	GH3(PF00933)	Y	88113.1	4.63	8	8	0.18
Cersu1|110070	3279	1	beta-galactosidase	GH35(PF01301)	Y	116009	4.77	18	18	0.22
Cersu1|112103	101	0.4	endo-1,5-alpha-L-arabinase	GH43(PF04616)	Y	37209.2	4.24	3	3	0.15
Cersu1|106810	83	0.15	mannosyl-oligosaccharide alpha-1,2-mannosidase	GH47(PF01532)	Y	60520.5	4.33	2	2	0.06
Cersu1|104162	147	0.39	endo-beta-1,6-glucanase	GH5	Y	50994.3	4.28	4	4	0.09
Cersu1|104936	101	0.16	exo-beta-1,3-glucanase	GH55	N	84102.4	4.8	3	3	0.07
Cersu1|102051	287	0.16	1,3-beta-glucanosyltransferase	GH72(PF03198),X8(PF07983)	Y	57117.9	4.12	2	2	0.04
Cersu1|106595	37	0.18	d-4,5-unsaturated beta-glucuronyl hydrolase	GH88(PF07470)	Y	50044.5	5.26	2	2	0.06
Cersu1|105818	1523	0.93	alpha-1,2-mannosidase	GH92(PF07971)	Y	89613.4	4.62	13	13	0.21
Cersu1|105572	112	0.1	alpha-1,2-mannosidase	GH92(PF07971)	Y	91221.2	4.57	2	2	0.03
Cersu1|106199	108	0.14	alpha-fucosidase	GH95	Y	99496.3	4.85	3	3	0.04
Cersu1|106640	88	0.12	copper radical oxidase	Glyoxal_oxid_N(PF07250)	Y	108216	4.15	3	3	0.04
Cersu1|106232	113	0.11	copper radical oxidase	Glyoxal_oxid_N(PF07250),DUF1929(PF09118)	Y	81280.4	4.8	2	1	0.03
Cersu1|107672	1913	0.71	aryl-alcohol oxidase precursor	GMC_oxred_N(PF00732),GMC_oxred_C(PF05199)	Y	62901.4	4.37	7	6	0.13
Cersu1|121682	154	0.15	alcohol oxidase	GMC_oxred_N(PF00732),GMC_oxred_C(PF05199)	N	151066	7.82	5	5	0.05
Cersu1|100747	772	2.81	glutathione S-transferase Gst1	GST_N(PF02798),GST_C(PF00043)	N	25032.4	6.07	8	8	0.33
Cersu1|19315	57	0.11	trehalose synthase	GT1(PF00534)	N	81983.3	6.28	2	2	0.06
Cersu1|102387	218	0.23	phytase	His_Phos_2(PF00328)	Y	60007.5	4.55	3	3	0.07
Cersu1|105182	41	0.13	heat shock protein sks2	HSP70(PF00012)	N	67172	5.37	2	1	0.03
Cersu1|103836	311	0.65	lipase	Lipase_3(PF01764)	Y	33220	4.32	4	4	0.16
Cersu1|105815	220	0.36	lipolytic protein	Lipase_GDSL(PF00657)	Y	40146.8	4.49	3	3	0.12
Cersu1|104742	662	0.46	cellulose-binding GDSL lipase/acylhydrolase-like protein	Lipase_GDSL(PF00657)	Y	33120.3	4.43	3	3	0.19
Cersu1|102256	89	0.12	Ser/Thr protein phosphatase family protein	Metallophos(PF00149)	Y	74319.8	4.6	2	2	0.04
Cersu1|106720	1840	1.86	peptidase M28	Peptidase_M28(PF04389)	Y	52051.3	4.75	13	13	0.38
Cersu1|131679	795	0.7	carboxypeptidase cpdS precursor	Peptidase_S10(PF00450)	N	39214.4	4.42	5	5	0.24
Cersu1|100467	666	0.09	serine carboxypeptidase	Peptidase_S10(PF00450)	Y	140460	4.54	3	2	0.03
Cersu1|107351	540	0.67	serine carboxypeptidase	Peptidase_S10(PF00450)	N	40945.2	4.53	5	5	0.23
Cersu1|107974	545	0.36	subtilisin-like protease	Peptidase_S8(PF00082)	Y	96686.8	4.54	7	7	0.1
Cersu1|107141	24641	1.81	manganese-dependent peroxidase precursor	peroxidase(PF00141)	Y	44293.8	4.24	8	7	0.42
Cersu1|22243	482	0.39	manganase peroxidase	peroxidase(PF00141)	Y	37495.1	4.08	3	3	0.12
Cersu1|123209	277	0.1	lysophospholipase	PLA2_B(PF01735)	Y	91031.8	4.64	2	2	0.03
Cersu1|104422	1633	0.3	tripeptidyl-peptidase	Pro-kuma_activ(PF09286)	Y	63304.4	4.49	4	4	0.16
Cersu1|107480	1023	0.33	family S53 protease	Pro-kuma_activ(PF09286)	Y	59174.7	4.28	4	4	0.14
Cersu1|106724	827	0.2	aorsin endoprotease precursor	Pro-kuma_activ(PF09286)	Y	69495.2	4.87	3	3	0.07
Cersu1|91152	259	0.29	tripeptidyl peptidase	Pro-kuma_activ(PF09286)	Y	65729.6	4.58	4	4	0.09
Cersu1|102237	39	0.45	inorganic diphosphatase	Pyrophosphatase(PF00719)	N	33596.8	5.83	3	3	0.14
Cersu1|104509	67	0.98	ubiquitin-40S ribosomal protein S31 fusion protein	Ribosomal_S27(PF01599),ubiquitin(PF00240)	Y	18130.3	9.88	3	2	0.15
Cersu1|100632	191	1.82	carbohydrate-binding module family 13 protein	Ricin_B_lectin(PF00652)	N	15984.6	4.62	4	4	0.42
Cersu1|108812	592	1.3	lactonohydrolase	SGL(PF08450)	Y	40189.1	5.08	8	6	0.34
Cersu1|73726	162	0.07	manganese superoxide dismutase	Sod_Fe_N(PF00081),Sod_Fe_C(PF02777)	N	251927	10.24	4	4	0.03
Cersu1|108773	53	1.02	thioredoxin	Thioredoxin(PF00085)	N	11525.3	4.93	2	2	0.19
Cersu1|106250	161	0.55	transaldolase	Transaldolase(PF00923)	Y	37988.1	9.29	4	4	0.11
Cersu1|103606	119	0.16	acid trehalase	Trehalase(PF01204)	Y	82698.4	4.53	3	3	0.07
Cersu1|100505	625	0.21	hypothetical protein		Y	43109.1	4.33	2	2	0.09
Cersu1|108419	456	0.61	hypothetical protein		Y	43934.5	4.5	3	3	0.13
Cersu1|121006	238	0.63	hypothetical protein		N	42761.1	4.85	5	5	0.17
Cersu1|74243	161	0.26	hypothetical protein		Y	55040.2	4.24	3	3	0.08
Cersu1|124930	130	0.33	hypothetical protein		Y	74479.4	4.64	5	5	0.11
Cersu1|106849	118	0.28	hypothetical protein		Y	33157.9	8.56	2	2	0.1
Cersu1|21660	86	0.7	hypothetical protein		N	31589.7	4.3	4	4	0.26
Cersu1|102320	47	0.16	hypothetical protein		N	85872.1	4.48	3	3	0.04
Cersu1|61464	217	0.28	laminarinase		Y	33812	4.24	2	2	0.09

## Sheet: Proteins of G. trabeum
Identified proteins in the secretome of G. trabeum during SSF on Jerusalem artichoke stalk
Accession	Score	emPAI	Protein name	Domains	SignalP	Molecular Weight (Da)	Isoelectric Point	Num. of significant sequences	Num. of significant unique sequences	Sequence coverage
Glotr1_1|37518	737	0.93	alkaline phosphatase	Alk_phosphatase(PF00245)	Y	57777	5.24	9	9	0.24
Glotr1_1|61165	5103	1.05	alpha-L-fucosidase	Alpha_L_fucos(PF01120)	N	76562	4.65	10	10	0.28
Glotr1_1|121909	573	1.01	alpha-amylase	Alpha-amylase(PF00128),CBM_20(PF00686)	Y	60576	4.82	9	9	0.31
Glotr1_1|134804	5769	1.49	alpha-L-arabinofuranosidase	Alpha-L-AF_C(PF06964)	Y	74140	4.57	14	14	0.33
Glotr1_1|111463	6474	1.34	alpha-L-arabinofuranosidase	Alpha-L-AF_C(PF06964),CBM_4_9(PF02018)	Y	69590	4.78	12	12	0.31
Glotr1_1|117164	333	0.45	amidase	Amidase(PF01425)	Y	56665	5.08	5	5	0.22
Glotr1_1|82515	2837	1.4	flavin-containing polyamine oxidase	Amino_oxidase(PF01593)	Y	57718	4.38	11	11	0.37
Glotr1_1|63657	2108	0.65	aspartic proteinase	Asp(PF00026)	Y	42082	5.71	5	5	0.23
Glotr1_1|36593	689	0.49	aspartyl protease	Asp(PF00026)	Y	31753	4.33	3	3	0.14
Glotr1_1|77988	543	0.32	aspartic peptidase	Asp(PF00026)	Y	60328	4.37	4	4	0.12
Glotr1_1|136552	8219	1.08	alpha-L-rhamnosidase	Bac_rhamnosid(PF05592)	Y	69402	4.55	12	12	0.33
Glotr1_1|68887	9568	2.27	oligoxyloglucan cellobiohydrolase	BNR(PF02012)	Y	78425	4.66	21	21	0.5
Glotr1_1|117128	3856	0.98	acetyl xylan esterase	CE1	Y	30744	5.41	2	2	0.27
Glotr1_1|46545	6751	1.75	4-O-methyl-glucuronoyl esterase	CE15	Y	41488	4.92	7	7	0.18
Glotr1_1|63180	36035	1.7	endoglucanase	Cellulase(PF00150)	Y	38078	4.53	7	7	0.77
Glotr1_1|57704	9584	2.07	endoglucanase	Cellulase(PF00150)	Y	37449	4.42	9	9	0.59
Glotr1_1|114574	2310	1	endo-beta-mannanase	Cellulase(PF00150)	Y	60665	6.34	10	10	0.32
Glotr1_1|118009	181	0.39	beta-1,3-mannanase	Cellulase(PF00150)	Y	38670	4.22	3	3	0.11
Glotr1_1|24740	7538	1.1	carboxyesterase	Coesterase(PF00135)	N	56946	4.85	9	9	0.28
Glotr1_1|74922	7484	1.34	carboxylesterase	Coesterase(PF00135)	Y	59605	4.65	11	11	0.23
Glotr1_1|96567	5479	0.9	cholineesterase	Coesterase(PF00135)	Y	65497	4.4	9	9	0.16
Glotr1_1|139326	1750	1.92	carotenoid ester lipase	Coesterase(PF00135)	N	51106	4.64	12	12	0.3
Glotr1_1|113732	173	0.2	cellobiose dehydrogenase	DAO(PF01266),GMC_oxred_C(PF05199)	N	68877	5.85	3	3	0.08
Glotr1_1|114240	3480	1.12	DUF1237 domain protein	DUF1237(PF06824)	Y	56200	4.89	10	10	0.27
Glotr1_1|121087	301	0.51	hypothetical protein	DUF1680(PF07944)	Y	71493	4.86	7	7	0.21
Glotr1_1|70846	13429	1.92	glutaminase	DUF1793(PF08760)	Y	74896	4.79	18	18	0.45
Glotr1_1|131672	669	0.39	FAD-binding domain-containing protein	FAD_binding_4(PF01565),BBE(PF08031)	Y	63711	4.74	5	5	0.13
Glotr1_1|81012	18171	7.03	beta-galactosidase-like protein(beta-mannosidase)	GH1(PF00232)	Y	54594	4.74	23	23	0.46
Glotr1_1|46499	42442	18.2	endo-1,4-beta-xylanase	GH10(PF00331)	N	35573	4.52	19	19	0.8
Glotr1_1|138785	1106	0.72	beta-1,4-xylanase	GH10(PF00331)	Y	38693	4.56	5	5	0.29
Glotr1_1|140289	9452	3.43	endo-1,4-beta-xylanase	GH10(PF00331),CBM_1(PF00734)	Y	42364	5.72	12	12	0.52
Glotr1_1|121308	23802	3.19	alpha-(4-O-methyl)-glucuronidase	GH115	Y	112199	4.46	25	24	0.35
Glotr1_1|138821	9725	1.21	endo-1,4-beta-glucanase	GH12(PF01670)	Y	26275	4.1	4	4	0.33
Glotr1_1|61700	16709	2.22	glucoamylase	GH15(PF00723),CBM_20(PF00686)	Y	61363	4.72	17	17	0.54
Glotr1_1|76817	200	0.45	laminarinase	GH16	Y	33792	4.53	3	2	0.09
Glotr1_1|106097	1007	0.83	endo-1,3 (4)-glucanase	GH16	Y	34592	4.07	5	4	0.14
Glotr1_1|43607	824	0.58	endo-1,3 (4)-glucanase	GH16	Y	27483	4.69	3	3	0.41
Glotr1_1|131650	248	1.08	laminarinase	GH16	Y	34420	6.35	5	4	0.21
Glotr1_1|45026	1327	0.45	chitinase	GH18(PF00704)	N	44926	4.03	4	4	0.19
Glotr1_1|122074	3462	0.66	chitinase	GH18(PF00704),CBM_5_12(PF02839)	Y	49944	4.25	4	4	0.12
Glotr1_1|115191	7446	1.04	beta-mannosidase	GH2	Y	106681	4.49	15	13	0.24
Glotr1_1|62158	3400	1.13	N-acetylhexosaminidase	GH20(PF00728)	Y	61334	4.51	9	7	0.29
Glotr1_1|117232	8644	0.9	exo-polygalacturonase	GH28(PF00295)	Y	46010	4.53	7	7	0.24
Glotr1_1|110574	8571	0.74	endo-polygalacturonase	GH28(PF00295)	Y	38120	4.48	4	4	0.25
Glotr1_1|6650	2442	1.21	exo-polygalacturonase	GH28(PF00295)	N	42409	4.68	7	7	0.3
Glotr1_1|120615	1762	1.17	endo-polygalacturonase	GH28(PF00295)	Y	37934	6.87	7	7	0.41
Glotr1_1|138836	6653	0.97	exo-polygalacturonase	GH28(PF00295)	Y	43552	4.47	7	7	0.24
Glotr1_1|75899	17514	4.78	beta-glucosidase	GH3(PF00933)	N	74613	4.63	21	18	0.42
Glotr1_1|71534	1962	0.99	beta-glucosidase	GH3(PF00933)	Y	85753	4.66	14	14	0.24
Glotr1_1|122002	26361	1.75	beta-xylosidase	GH3(PF00933)	Y	83432	4.5	16	16	0.43
Glotr1_1|46629	3891	0.62	beta-glucosidase	GH30(PF02055)	Y	52198	4.74	5	5	0.16
Glotr1_1|75778	1705	0.79	beta-glucosidase	GH30(PF02055)	Y	57690	4.28	7	7	0.15
Glotr1_1|141329	16369	5.54	alpha-xylosidase	GH31(PF01055)	Y	83249	4.87	29	29	0.59
Glotr1_1|119185	14995	1.49	alpha-xylosidase	GH31(PF01055)	Y	106551	4.61	19	19	0.3
Glotr1_1|112673	224	0.35	alpha-glucosidase	GH31(PF01055)	Y	99552	4.81	7	7	0.22
Glotr1_1|111095	27289	3.48	beta-galactosidase	GH35(PF01301)	Y	109992	4.69	37	37	0.54
Glotr1_1|81512	11678	1.86	beta-galactosidase	GH35(PF01301)	N	108709	4.67	24	24	0.24
Glotr1_1|58475	1576	0.59	endo-1,5-alpha-L-arabinanase	GH43(PF04616)	Y	36071	5.02	4	4	0.24
Glotr1_1|69366	2873	1.62	galactan 1,3-beta-galactosidase	GH43(PF04616),CBM_6(PF03422)	Y	48197	5.23	10	10	0.39
Glotr1_1|112205	9445	0.89	1,2-alpha-mannosidase	GH47(PF01532)	Y	59477	4.6	8	8	0.19
Glotr1_1|59826	1016	0.61	exo-beta-1,3-glucanase	GH5	Y	79969	5.05	9	8	0.21
Glotr1_1|126879	14165	0.69	exo-beta-1,3-glucanase	GH55	Y	80733	4.4	10	10	0.24
Glotr1_1|63531	5562	1.99	lytic polysaccharide monooxygenase	GH61(PF03443)	Y	26778	6.49	7	7	0.48
Glotr1_1|39602	955	0.43	alpha-1,3-glucanase	GH71(PF03659)	Y	46639	4.39	4	4	0.14
Glotr1_1|113553	1473	0.34	1,3-beta-glucanosyltransferase	GH72(PF03198),X8(PF07983)	Y	57811	4.49	4	4	0.1
Glotr1_1|137481	3731	1.02	alpha-1,6-mannanase	GH76(PF03663)	Y	41708	4.43	7	7	0.32
Glotr1_1|40434	988	0.64	endo-1,6-alpha-mannosidase	GH76(PF03663)	Y	42574	4.73	5	5	0.2
Glotr1_1|116837	8561	1.22	beta-glucuronidase	GH79	N	58034	4.5	10	10	0.42
Glotr1_1|120232	337	0.42	d-4,5 unsaturated-glucuronyl hydrolase	GH88(PF07470)	Y	47737	5.21	4	4	0.2
Glotr1_1|81814	21648	1.17	alpha-1,2-mannosidase	GH92(PF07971)	Y	92758	4.66	17	17	0.33
Glotr1_1|49038	2970	0.7	alpha-1,2-mannosidase	GH92(PF07971)	Y	87438	4.75	11	11	0.3
Glotr1_1|127326	1358	0.81	alpha-1,2-mannosidase	GH92(PF07971)	Y	92900	4.85	12	12	0.32
Glotr1_1|65654	363	0.52	glyoxal oxidase	Glyoxal_oxid_N(PF07250),DUF1929(PF09118)	Y	80943	4.8	8	8	0.18
Glotr1_1|82487	4892	1.33	aryl-alcohol oxidase-like protein	GMC_oxred_N(PF00732),GMC_oxred_C(PF05199)	Y	64667	4.84	13	13	0.32
Glotr1_1|81501	2586	1.39	aryl-alcohol oxidase	GMC_oxred_N(PF00732),GMC_oxred_C(PF05199)	Y	62811	4.72	13	13	0.36
Glotr1_1|74773	2098	0.88	alcohol oxidase	GMC_oxred_N(PF00732),GMC_oxred_C(PF05199)	Y	73613	5.18	11	11	0.32
Glotr1_1|47780	2374	1.57	isochorismatase hydrolase	Isochorismatase(PF00857)	Y	31025	4.5	6	6	0.3
Glotr1_1|56205	9324	0.63	cellulose-binding GDSL lipase/acylhydrolase-like protein	Lipase_GDSL(PF00657)	Y	34262	4.31	3	3	0.31
Glotr1_1|122332	7572	2.17	GDSL-like lipase/acylhydrolase	Lipase_GDSL(PF00657)	Y	47347	4.73	11	11	0.28
Glotr1_1|48624	2035	1.03	GDSL lipase/acylhydrolase family protein	Lipase_GDSL(PF00657)	Y	35622	4.45	6	6	0.3
Glotr1_1|74924	450	0.82	GDSL lipase/acylhydrolase family protein	Lipase_GDSL(PF00657)	Y	34988	4.69	5	5	0.25
Glotr1_1|117566	12737	3.02	alpha-galactosidase	Melibiase(PF02065)	Y	48361	4.38	12	12	0.47
Glotr1_1|65283	20544	1.53	hypothetical protein	MRJP(PF03022)	Y	45374	4.64	10	10	0.42
Glotr1_1|112531	5952	1.73	pectin methylesterase	Pectinesterase(PF01095)	Y	37625	5.13	8	8	0.33
Glotr1_1|77537	877	0.34	pectin methylesterase	Pectinesterase(PF01095)	Y	42921	4.58	3	3	0.14
Glotr1_1|62581	54686	1.15	aspergillopepsin	Peptidase_A4(PF01828)	Y	27253	4.58	5	5	0.71
Glotr1_1|118331	860	0.18	carboxypeptidase	Peptidase_S10(PF00450)	Y	51101	4.23	2	2	0.19
Glotr1_1|68423	3113	1.34	carboxypeptidase	Peptidase_S10(PF00450)	Y	54543	4.9	11	11	0.27
Glotr1_1|38595	1804	0.52	hypothetical protein	PLA2_B(PF01735)	Y	70050	4.69	7	7	0.14
Glotr1_1|121550	869	0.22	lysophospholipase	PLA2_B(PF01735)	Y	64225	4.24	3	3	0.12
Glotr1_1|132477	450	0.7	chitin deacetylase	Polysacc_deac_1(PF01522)	Y	47769	4.87	6	6	0.32
Glotr1_1|81248	3981	0.75	D-lactonohydrolase	SGL(PF08450)	Y	44931	4.49	6	6	0.23
Glotr1_1|134822	788	1.31	thaumatin-like protein	Thaumatin(PF00314)	Y	19834	5.04	4	4	0.43
Glotr1_1|100356	1057	1.13	trehalase	Trehalase(PF01204)	N	55674	5.19	9	9	0.3
Glotr1_1|82382	17097	0.5	predicted protein		N	30981	4.27	3	3	0.14
Glotr1_1|101772	4773	1.38	hypothetical protein		Y	28967	4.97	5	5	0.3
Glotr1_1|136892	4280	0.31	hypothetical protein		Y	61810	4.46	4	4	0.09
Glotr1_1|134803	3581	1.34	hypothetical protein		Y	99630	5.08	20	20	0.31
Glotr1_1|52744	1728	0.41	hypothetical protein		Y	85656	4.7	7	7	0.15
Glotr1_1|116927	1442	0.38	hypothetical protein		Y	39557	4.69	3	3	0.2
Glotr1_1|141401	1372	0.94	predicted protein		Y	38097	4.46	6	4	0.27
Glotr1_1|138734	1195	1.85	hypothetical protein		Y	40206	4.73	10	10	0.35
Glotr1_1|46664	1108	0.83	hypothetical protein		N	34859	4.46	5	5	0.24
Glotr1_1|137901	1075	1.36	hypothetical protein		Y	24340	5.58	5	5	0.26
Glotr1_1|64673	992	0.26	hypothetical protein		Y	53922	4.33	3	3	0.13
Glotr1_1|130688	354	0.51	hypothetical protein		Y	20124	4.12	2	2	0.15
Glotr1_1|68971	277	0.72	hypothetical protein		Y	23049	4.5	2	2	0.16
Glotr1_1|47956	200	0.26	predicted protein		Y	73597	4.53	4	4	0.06
Glotr1_1|25926	5656	1.59	malate dehydrogenase		N	21902	4.99	5	5	0.33
